# Supplementary material for: Quick, Coordinated and Authentic Reprogramming of Ribosome Biogenesis during iPSC Reprogramming
Source: Cells. 2020 Nov 15;9(11):2484. doi: 10.3390/cells9112484 (PMC7697288; doi:10.3390/cells9112484)
Supplement: Supplementary file 1 [file cells-09-02484-s001.zip]

Archive with 3 entries (2 files):
- supplementary/
- supplementary/cells-09-02484-s001.pdf
- supplementary/Tables.zip
